# Supplementary material for: Root-Derived Flammulina velutipes Polysaccharides Improve Myofibrillar Protein Stability and Maintain Catfish Surimi Quality During Freeze–Thaw Cycling
Source: Gels. 2026 Mar 28;12(4):285. doi: 10.3390/gels12040285 (PMC13115371; doi:10.3390/gels12040285)
Supplement: Supplementary file 1 [file gels-12-00285-s001.zip]

Archive with 1 entries (1 files):
- gels-4169585-supplementary.pdf
